# Supplementary material for: A quantitative appraisal of selected agroforestry studies in the Sub-Saharan Africa
Source: Heliyon. 2022 Sep 17;8(9):e10670. doi: 10.1016/j.heliyon.2022.e10670 (PMC9508564; doi:10.1016/j.heliyon.2022.e10670)
Supplement: Appraisal of selected agroforestry studies_database [file mmc1.xlsx]

## Sheet: Database
#	citation	ABSTRACT	Geographical scope	agroforestry technology	production system (indigenous, scientific)	nature of study (book chapter, journal article, review, conference proceeding, working paper)	type of data (Review, Field data, insights, conceptual)	major tree / shrub species	main livestock	main crops	livelihood & ecosystem services				tradeoffs	complementarities	barriers of AF system development	proposed solutions to increase adoption
											provisioning	regulatory	support	cultural
1	Quisumbing, A., Aidoo, J.B., Payongayong, E., Otsuka, K., Place, F. 2001. Agroforestry management in Ghana. In: Land Tenure and Natural Resource Management: A Comparative Study of Agrarian Communities in Asia and Africa. Keijiro Otsuka, Frank M. Place (Eds).Baltimore, Maryland: Johns Hopkins University Press.		Ghana	cocoa agroforestry	indigenous	book chapter	field data	cocoa			Income generation; foreign exchange earning	Soil fertility; erosion control			highly deforestation
2	SONWA, D. J., OKAFOR, J. C., MPUNGI BUYUNGU, P., WEISE, S. F., TCHATAT, M., ADESINA, A. A., NKONGMENECK, A. B., NDOYE, O. ENDAMANA, D. 2002. DACRYODES EDULIS, A NEGLECTED NON-TIMBER FOREST SPECIES FOR THE AGROFORESTRY SYSTEMS OF WEST AND CENTRAL AFRICA, Forests, Trees and Livelihoods, 12:1-2, 41-55, DOI: 10.1080/14728028.2002.9752409	Dacryodes edulis, or safou, is a fruit tree native to Central Africa and the Gulf of Guinea region. It is usually present in agroforestry systems in the region, particularly in homegardens and cocoa and coffee agroforests. It plays an important role in household consumption and the surplus is sold on the rural and urban market. A lack of attention by research and extension services means that the…	Cameroon, Nigeria and Côte d'Ivoire	parkland agroforestry	indigenous	journal article	conceptual	safou			Income generation through sale of fruits; Food security; Shade provision; Fuel wood, Fodder, Timber/poles	Nutritional benefits	Supporting environmental process	Medicine
3	Teklehaimanot, Z. 2004. Exploiting the potential of indigenous agroforestry trees: Parkia biglobosa and Vitellaria paradoxa in sub-Saharan Africa. Agroforestry Systems 61, 207–220. https://doi.org/10.1023/B:AGFO.0000029000.22293.d1	Parkia biglobosa (néré) and Vitellaria paradoxa (karité) are indigenous tree species that are economically and socially important for local people in sub-Saharan Africa. Farmers deliberately maintain these trees on farms mainly for their fruits and nuts. The kernels of karité yield shea butter, which is rich in fatty acids; it is used locally for food and internationally in chocolate, pharmaceuti…	Sub-Saharan Africa	parkland agroforestry	indigenous	book chapter	conceptual	Parkia biglobosa (locust bean) and Vitellaria paradoxa (shea).			Income generation through fruits, nuts; Food security	Soil fertility		Cosmetology; Medical value	Reduces yields of light demanding crops e.g. sorghum and millet
4	Franzel, S., Denning, G., Lillesø, J. 2004. Scaling up the impact of agroforestry: Lessons from three sites in Africa and Asia. Agroforestry Systems 61, 329–344. https://doi.org/10.1023/B:AGFO.0000029008.71743.2d	This paper assesses recent lessons in scaling up agroforestry benefits, drawing on three case studies: fodder shrubs in Kenya, improved tree fallows in Zambia and natural vegetative strips coupled with the Landcare Movement in the Philippines. Currently more than 15 000 farmers use each of these innovations. Based on an examination of the main factors facilitating their spread, 10 key elements of…	Kenya	fodder shrubs	scientific	journal article	fied data	Calliandra calothyrsus, Morus alba (mulberry) and Leucaena trichandra			Income generation through fodder and feedbank	Improved soil fertility; Erosion control	Support land regeneration
			Zambia	Improved tree fallows	scientific	journal article	field data	Sesbania sesban (Sesbania)								increased crop productivity to support livelihood and ecosystem functioning
5	Leakey, R. R. B., Tchoundjeu, Z., Schreckenberg, K., Shackleton, S. E., Shackleton, C. M. 2005. Agroforestry tree products (AFTPs): targeting poverty reduction and enhanced livelihoods. International journal of agricultural sustainability, 3(1), 1-23. https://doi.org/10.1080/14735903.2005.9684741	Agroforestry tree domestication emerged as a farmer-driven, market-led process in the early 1990s and became an international initiative. A participatory approach now supplements the more traditional aspects of tree improvement, and is seen as an important strategy towards the Millennium Development Goals of eradicating poverty and hunger, promoting social equity and environmental sustainability.…	Cameroon and Nigeria	cocoa agroforestry	indigenous	journal article	conceptual	cocoa			Increased income; Farm productivity		Support health and nutrition; Biodiversity support; Ecosystem regeneration		Loss of genetic diversity; Traditonal/cultural erosion
6	Sonwa, D.J., Weise, S., Adesina, A., Nkongmeneck, A.B., Tchatat, M., Ndoye, O. 2005. Production constraints on cocoa agroforestry systems in West and Central Africa: The need for integrated pest management and multi-institutional approaches. The Forestry Chronicle. 81(3): 345-349. https://doi.org/10.5558/tfc81345-3	Cocoa-producing countries of West and Central Africa experienced a serious economic crisis in the early 1980s,when the cocoa sector was liberalized and the macroeconomic policies of the sector changed. These institutional changes created new difficulties and challenges for sustainable cocoa farming. Farmers in this region have recently turned to timber and non-timber production to offset the fluc…	Cameroon	cocoa agroforestry	scientific	journal article	field data	cocoa			Income generation				Excessive shade affecting undergrowth; Loss of soil fertility		Pests and diseases; Price fluctuation
7	Swallow, B., Boffa, J. Scherr, S. 2006. The potential for agroforestry to contribute to the conservation and enhancement of landscape biodiversity. In: Garrity, D., A. Okono, M. Grayson and S. Parrott, eds. World Agroforestry into the Future. Nairobi: World Agroforesty Centre	Agroforestry is increasingly being acknowledged as an integrated land use that can directly enhance agrobiodiversity and contribute to the conservation of landscape biodiversity, while at the same time increase, diversify and sustain rural incomes. There are valid concerns, however, that the biodiversity benefits of agroforestry may be misunderstood and the risks to biodiversity understated. This…	global	multiple systems	both	book chapter	conceptual	multiple			Income generation		Biodiversity conservation; Habitats conservation; Reduced pressure on forests/protected areas		Conversion of crop lands to profitable agroforests; Introduction of invasive species
8	Rao, K., Verchot, L., Laarman, J. 2007. Adaptation to Climate Change through Sustainable Management and Development of Agroforestry Systems. Journal of SAT Agricultural Research, 4 (1). pp. 1-30.	This paper describes the potential role of agroforestry systems in the adaptation to expected changes in climate by smallholder farmers in the tropical regions in general and in sub-Saharan Africa in particular. There is enough scientific evidence to conclude that climate change is happening and to link climate change with the observed changes in the earth's physical systems. Agriculture is one o…	Sub-Saharan Africa	multiple systems	scientific	journal article	conceptual	multiple				Micro-climate regulation; Soil fertility; Carbon sequestration	Increased cover to support biodiversity and ecosystem				Low institutional support; High agricultural dependency
9	Kerr, A.C. 2007. Can agroforestry increase reliability of subsistence agriculture under future climate in southern Africa? Berkeley, CA: University of California		Zambia and Malawi	multiple systems	scientific	conference paper	conceptual	multiple			Diversification of income sources	Carbon sink; Improved soil organic matter	Support water conservation; Support biodiversity conservation		Tree-crop water competition
10	Verchot, L.V., Van Noordwijk, M., Kandji, S. et al. 2007. Climate change: linking adaptation and mitigation through agroforestry. Mitig Adapt Strat Glob Change 12, 901–918 (2007). https://doi.org/10.1007/s11027-007-9105-6	Agriculture is the human enterprise that is most vulnerable to climate change. Tropical agriculture, particularly subsistence agriculture is particularly vulnerable, as smallholder farmers do not have adequate resources to adapt to climate change. While agroforestry may play a significant role in mitigating the atmospheric accumulation of greenhouse gases (GHG), it also has a role to play in help…	global	multiple systems	both	journal article	conceptual	multiple			Improved farm-level income	Carbon sequestration; Reduced runoff; Increased water infiltration; Improved soil structure; Reduced soil moisture loss					droughts
11	Nair, PKR., Kumar, B., Nair, V.D. 2009. Agroforestry as a strategy for carbon sequestration. J. Plant Nutr. Soil Sci. 172:10–23. 10 DOI: 10.1002/jpln.200800030	During the past three decades, agroforestry has become recognized the world over as an integrated approach to sustainable land use because of its production and environmental benefits. Its recent recognition as a greenhouse gas–mitigation strategy under the Kyoto Protocol has earned it added attention as a strategy for biological carbon (C) sequestration. The perceived potential is based on the p…	global	multiple systems	both	journal article	conceptual	multiple				Carbon sequestration					Methodological difficulties in carbon sequestration assessment
12	Jose, S. 2009. Agroforestry for ecosystem services and environmental benefits: an overview. Agroforest Syst 76, 1–10. https://doi.org/10.1007/s10457-009-9229-7	Agroforestry systems are believed to provide a number of ecosystem services; however, until recently evidence in the agroforestry literature supporting these perceived benefits has been lacking. This special issue brings together a series of papers from around the globe to address recent findings on the ecosystem services and environmental benefits provided by agroforestry. As prelude to the spec…	global	multiple systems	scientific	journal article	conceptual	multiple				Carbon sequestration; Soil enrichment; Air and water quality regulation	Support biodiversity conservation
13	Bisseleua, D. H., Missoup, A. D., Vidal, S. 2009. Biodiversity conservation, ecosystem functioning, and economic incentives under cocoa agroforestry intensification. Conservation biology : the journal of the Society for Conservation Biology, 23(5), 1176–1184. https://doi.org/10.1111/j.1523-1739.2009.01220.x	World chocolate demand is expected to more than double by 2050. Decisions about how to meet this challenge will have profound effects on tropical rainforests and wild species in cocoa-producing countries. Cocoa, “the chocolate tree,” is traditionally produced under a diverse and dense canopy of shade trees that provide habitat for a high diversity of organisms. The current trend to reduce or elim…	cameroon	cocoa forest gardens	indigenous	journal article	field data	cocoa			Increased net income		Biodiversity conservation support		Increased shade may suppress crop growth; Cocoa trees may attract pests and diseases to crops		Price fluctuations may affect farm profitability
14	Gockowski, J., Tchatat, M., Dondjang, J., Hietet, G., Fouda, T. 2010. An Empirical Analysis of the Biodiversity and Economic Returns to Cocoa Agroforests in Southern Cameroon, Journal of Sustainable Forestry, 29:6-8, 638-670, DOI:10.1080/10549811003739486	Arguing that agroforestry associations are important for biodiversity conservation, certification schemes are seeking to differentiate commodities on the basis of the biodiversity included in the cropping system, in order to financially encourage more “wildlife friendly” production systems through market mechanisms. However, biologists and economists have begun to question the overall impact on b…	cameroon	cocoa agroforests	scientific	journal article	field data	cocoa			Increased net income		Biodiversity conservation		Decline in plant diversity		Inadequate gender considerations; Improved markets for cocoa products
15	Luedeling, E., Sileshi, G., Beedy, T., Dietz, J. 2011. Carbon Sequestration Potential of Agroforestry Systems in Africa. In: Kumar B., Nair P. (eds) Carbon Sequestration Potential of Agroforestry Systems. Advances in Agroforestry, vol 8. Springer, Dordrecht. https://doi.org/10.1007/978-94-007-1630-8_4	Agroforestry can raise carbon (C) stocks of agricultural systems, and such increases can potentially be sold as CO2 emission offsets. We assembled information on the biophysical, technical, economic, and practical potential of agroforestry to sequester C for the West African Sahel, East Africa, and Southern Africa. Agroforestry systems (AFS) such as parklands, live fences, and homegardens had sub…	Africa	multiple systems	both	book chapter	conceptual	multiple			Income through carbon sale	Carbon Sequestration
16	Kelso, A., Jacobson, M. 2011. Community assessment of agroforestry opportunities in GaMothiba, South Africa. Agroforest Syst 83, 267–278 (2011). https://doi.org/10.1007/s10457-011-9384-5	Evaluating environmentally sustainable and culturally sensitive approaches to natural resource management issues is a necessary step towards improving livelihoods in rural South Africa. This study assessed the applicability of various agroforestry practices to natural resource management issues in the village of GaMothiba located in the northwestern region of South Africa. Agroforestry assessment…	south Africa	Live fencing, alley cropping, improved fallows, scattered trees, windbreaks	scientific	journal article	field data	multiple			Protection from animals and intruders	Soil and water regulation			Competititon between crops and trees for water and nutrients		Low incentives; Inadequate extension services; Inadequate knowledge and information, Gender inequality in agroforestry participation, Inadequate youth participation
17	Kiptot, E., Franzel, S. 2011. Gender and agroforestry in Africa: are women participating? ICRAF Occasional Paper No. 13. Nairobi: World Agroforestry Centre	This paper presents the findings of a review undertaken on gender and the adoption of agroforestry in Africa. The concept of gender as used in this paper is not about women, but rather as an organizing principle in society, which is used as a process and practice of taking into account the differences between men and women in the course of designing and implementing development projects. The aim …	Sub-Saharan Africa	improved tree fallows, terracing, mixed intercropping	scientific	Occasional	review	multiple			Income generation; Food security; Fodder; Timber; Wood; Poles; Firewood	Soil fertilization; Erosion control					Unequal men/women participation in agroforestry development
18	Jamnadass, R.H., Dawson, I.K., Franzel, S., Leakey, R.R.B., Mithöfer, D., Akinnifesi, F.K. Tchoundjeu, Z. 2011. Improving livelihoods and nutrition in sub-Saharan Africa through the promotion of indigenous and exotic fruit production in smallholders' agroforestry systems: a review. International Forestry Review, 13 (3). pp. 338-354	The cultivation of indigenous and exotic fruits for sub-Saharan Africa's domestic markets can bring increased revenues for smallholders and improve the diets of local consumers. There are, however, many bottlenecks which need to be addressed so that wider benefits from such activities are realised. Here, we describe key interventions being taken to address current constraints. For indigenous frui…	Sub-Saharan Africa	fruit orchard	scientific	journal article	review	multiple fruit trees			Income generation; Food security; Nutritional benefits
19	Kiptot E., Franzel S. (2012) Gender and Agroforestry in Africa: Who Benefits? The African Perspective. In: Nair P., Garrity D. (eds) Agroforestry - The Future of Global Land Use. Advances in Agroforestry, vol 9. Springer, Dordrecht. https://doi.org/10.1007/978-94-007-4676-3_23	This paper presents a review of agroforestry in Africa from a gender perspective. It examines women’s participation relative to men and the challenges and successes they experience. Particular agroforestry practices examined include fodder production and utilization, soil fertility management, woodlots and indigenous fruit and vegetable production and processing. The review shows that agroforestr…	Africa	fodder production and utilization, soil fertility management, woodlots, indigenous fruit, vegetable production and processing.	both	book chapter	review	multiple			income generation, fodder production, firewood, food security	soil fertility management,					inadequate women participation, women’s lack of resources
20	Fouladbash, L., 2013. Agroforestry and Shifting Cultivation in Liberia: Livelihood Impacts, Carbon Tradeoffs, and Socio-political Obstacles. Ann Arbor, Michigan: University of Michigan	In Liberia emphases have been placed on reducing deforestation and increasing food security through improved agricultural practices. One proposed strategy is the transition of smallholder farmers from shifting cultivation to tree cropping and agroforestry systems. A structured survey instrument was administered to 80 households in Bong and Lofa counties, Liberia to assess the cultural and socio-p…	Liberia	multiple systems	indigenous	thesis	field data				income diversification, food security,	carbon storage			agroforestry reduces food production, thus affecting rural livelihoods		insecure land tenure
21	Eshete, G.T.2013. BIODIVERSITY AND LIVELIHOODS IN SOUTHWESTERN ETHIOPIA: FOREST LOSS AND PROSPECTS FOR CONSERVATION IN SHADE COFFEE AGROECOSYSTEMS. Santa Cruz, CA: UNIVERSITY OF CALIFORNIA	The Ethiopian southwest is a global origin for Arabica coffee which is the second most traded global commodity after petroleum; and the most important agricultural commodity for Ethiopia. The region is also a global center of crop domestication and diversification with ancient and diverse social and agricultural systems, languages, and cultural groups. People have been here possibly longer than a…	Ethiopia	coffee agroforests	indigenous	thesis	field data	coffee			income generation from sale of coffee, habitat provision		biodiversity conservation		supressing underground crops
22	Kaczan, D., Arslan, A., Lipper, L. 2013. Climate-Smart Agriculture? A review of current practice of agroforestry and conservation agriculture in Malawi and Zambia. ESA Working Paper No. 13-07, October 2013	Agriculture in Sub-Saharan Africa must undergo significant productivity improvements to meet the combined challenges of population growth and climate change. A proposed means of achieving such improvements is increased use of a 'climate-smart agriculture' approach to agricultural development policy-making, which emphasizes the use of farming techniques that (1) increase yields, (2) reduce vulnera…	Malawi and Zambia	1) permanent tree intercropping, 2) sequential tree fallow, 3) annual relay intercropping 4) biomass transfer 5) fertilizer tree systems	scientific	working paper	field data				income, employment, food security	soil erosion control, soil fertilization, carbon storage/sequestration				incrased yield and profitability to completement livelihoods and ES bnefits	Inadequate supply of seeds and seedlings, bush fires, livestock/transhumance, unequal rights and access to land.
23	Bishaw, B., Neufeldt, H., Mowo, J., Abdelkadir, A., Muriuki, J., Dalle, G., Assefa, T., Guillozet, K., Kassa, H., Dawson, I., Luedeling, E., Mbow, C. 2013. Farmers’ Strategies for Adapting to and Mitigating Climate Variability and Change through Agroforestry in Ethiopia and Kenya, edited by Caryn M. Davis, Bryan Bernart, and Aleksandra Dmitriev. Corvallis, Oregon (USA): Forestry Communications Gr…	Climate change is real and happening in East African countries including Ethiopia and Kenya manifested by the recurrent drought, floods and famine threatening millions of people and livestock in recent decades. Subsistence farming practices are the main livelihoods for most people living in this region, which is characterized by degraded soils, small farm size and low agriculture outputs. Agrofor…	Kenya and Ethiopia	multiple systems	both	technical report	conceptual	multiple			income diversification, increased agricultural productivity,	soil fertility, control erosion	conserve biodiversity
24	Bucagu, C. 2013. Tailoring Agroforestry Technologies to the Diversity of Rwandan Smallholder Agriculture. Wageningen, Netherlands: Wageningen University	Smallholder livelihoods in sub-Saharan Africa(SSA) are constrained by a number of factors that limit food production and thereby threaten food security. Soil fertility is one of the major factors explaining the decrease in per capita food production in SSA. Nutrient deficiencies in particular N and P severely limit agricultural production in many regions in the tropics. Supply of adequate amounts…	Rwanda	multiple systems	scientific	thesis	field data	Tephrosia species, coffee, Calliandra		maize, Napier	income generation, food security, biomass provision, fodder	soil fertility, increased nutrients					inadequate research on cross cutting social, economic and ecological issues affectign agroforestry adoption
25	Mbow, C., Van Noordwijk, M., Luedeling, E., Neufeldt, H, Minang, PA., Kowero, G. 2014. Agroforestry solutions to address food security and climate change challenges in Africa, Current Opinion in Environmental Sustainability,6: 61-67, https://doi.org/10.1016/j.cosust.2013.10.014.	Trees inside and outside forests contribute to food security in Africa in the face of climate variability and change. They also provide environmental and social benefits as part of farming livelihoods. Varied ecological and socio-economic conditions have given rise to specific forms of agroforestry in different parts of Africa. Policies that institutionally segregate forest from agriculture miss …	Africa	multiple systems	scientific	journal article	conceptual	multiple			income generation, food security,	climate change mitigation and adaptation,					matching the right agroforestry trees with the right landscape context
26	Lasco, RD., Delfino, R., Espaldon, ML. 2014. Agroforestry systems: helping smallholders adapt to climate risks while mitigating climate change. WIREs Clim Change, 5:825–833. doi: 10.1002/wcc.301	There is increasing interest to combine adaptation and mitigation measures that provide win–win solutions to climate change. Agroforestry systems offer compelling synergies between adaptation and mitigation. This article reviews the empirical evidence from various studies on how trees and agroforestry systems enhance smallholders' capacity to adapt to climate risks. Agroforestry systems improve r…	global	multiple systems	both	journal article	conceptual	multiple			diversified and increased farm income, improved farm productivity	efficient water utilization, improved microclimate, enhanced soil productivity, nutrient cycling, pests and diseases control, sequestering carbon			reduced productivity and consequently farm income, invasion of alien species, lower net carbon sequestration than forest	protecting the ecosystem and earning profits	stable land tenure rights
27	Sileshi, G.W., Mafongoya, P.L., Akinnifesi, F.K., Phiri, E., Chirwa, P., Beedy, T., Makumba, W., Nyamadzawo, G., Njoloma, J., Wuta, M., Nyamugafata, P., Jiri, O. 2014. Agroforestry: Fertilizer Trees. In: Neal Van Alfen, editor-in-chief. Encyclopedia of Agriculture and Food Systems, Vol. 1, San Diego: Elsevier. pp. 222-234.		Sub-Saharan Africa	a) Relay cropping b) Improved fallow c)Alley cropping d)Intercropping.eParkland	scientific	book chapter	review				Increased Crop Productivity, provision of wood,fruits, edible seeds, and fodder	Soil Rehabilitation Services, Carbon Sequestration and Greenhouse Gas Mitigation,			tree-crop competition for light, nutrients, water, and other resources, soil acidification, or gaseous emissions
28	Mpanda, M., Munjuga, M., Reyes, T., Said, A., Rutatina, F., Kimaro, A., van Noordwijk, M. 2014. Allanblackia, butterflies and cardamom: sustaining livelihoods alongside biodiversity conservation on the forest–agroforestry interface in the East Usambara Mountains, Tanzania, Forests, Trees and Livelihoods, 23:1-2, 127-142, DOI: 10.1080/14728028.2014.895215	Win–win outcomes for biodiversity conservation and poverty reduction are the holy grail of integrating conservation and development and are rarely met. Domestication of valued local species and introduction of high valued crops can help prevent depletion of wild resources. We compared three commodities from the forest–agroforestry interface of the East Usambara Mountains in Tanzania at different …	Tanzania	homegarden agroforestry systems	scientific	journal article	field data	Allanblackia stuhlmannii, cardamom (Elettaria cardamomum)	butterflies		poverty reduction		biodiversity conservation (butterflies)
29	Faße, A., Winter, E., Grote, U. 2014. Bioenergy and rural development: The role of agroforestry in a Tanzanian village economy. Ecological Economics, 106: 155-166. https://doi.org/10.1016/j.ecolecon.2014.07.018.	Recent papers indicate that decentralized bioenergy crop production offers increased market access and income diversification strategies for the rural population. The analyses concentrate on the potential effects of newly discussed crops such as Jatropha curcas, cassava, and sugarcane on macro level. Thereby two aspects are neglected, the income effects on micro level, and the integration of trad…	Tanzania	bioenergy crops	scientific	journal article	field data	Jatropha curcas, cassava, and sugarcane			rural income diversification, bioenergy production, biomass production, fruits and nuts, firewood		supports easing pressure on natural forests
30	Carsan, S., Stroebel, A., Dawson, I., Kindt, R., Mbow, C., Mowo, R., Jamnadass, R. 2014. Can agroforestry option values improve the functioning of drivers of agricultural intensification in Africa? Current Opinion in Environmental Sustainability, 6: 35-40. https://doi.org/10.1016/j.cosust.2013.10.007	Agricultural commodity production in a changing climate scenario is undergoing sustainability challenges due to degradation of soil fertility, water and biodiversity resources. In Africa, yields for important cereals (e.g., maize) have stagnated at 1tha-1 due to land degradation, low fertilizer use and water stress. Resource-conserving options such as agroforestry promote integrated management sy…	Africa	improved fallows, intercroppings	scientific	journal article	review	multiple			increased yields and consequently profitability	Improved soil fertility, water and biodiversity resources conservation, nutrient recycling, agrochemical pollution control
31	Ofori, D.A., Gyau, A., Dawson, I.K., Asaah, E., Tchoundjeu, Z., Jamnadass, R. 2014. Developing more productive African agroforestry systems and improving food and nutritional security through tree domestication. Current Opinion in Environmental Sustainability, 6: 123-127. https://doi.org/10.1016/j.cosust.2013.11.016.	The domestication of new tree crops is one means for improving food and nutritional security. In the last decade, a participatory domestication approach involving scientists and farmers in close collaboration has been developed in sub-Saharan Africa, based on satisfying household needs for tree foods and then growing to meet wider demands. The approach, when practiced in mixed agroforestry regime…	sub-Saharan Africa	multiple systems	scientific	journal article	conceptual	multiple			farmers’ incomes, rural business development, improving food and nutritional security	climate resilience, food security,
32	Getachew, M. 2014. Evergreen Agriculture: Agroforestry for Food Security and Climate Change Resilience. Journal of Natural Sciences Research 4(11): 80-90	This paper examines the role of agroforestry in food security and climate change resilience as a sustainable evergreen agriculture. Agroforestry technologies are ensuring food security and are lifting many out of poverty and mitigating declining agricultural productivity and natural resources. Remarkable examples are: fertilizer trees that when integrated with inorganic fertilizers can double or …	Africa	fertilizer trees, fodder trees, fruit orchads, woodlot	scientific	journal article	conceptual	multiple			supplement household incomes, food security, nutrition, benefits	climate change resilience, microclimate ameriolation, carbon sink, soil fertility improvement, carbon sequestration,		medicinal benefits		promoting gender equity
33	Nair, PKR., Nair, VD. 2014. ‘Solid–fluid–gas’: the state of knowledge on carbon-sequestration potential of agroforestry systems in Africa. Current Opinion in Environmental Sustainability, 6: 22-27. https://doi.org/10.1016/j.cosust.2013.07.014.	The perception that agroforestry systems have higher potential to sequester carbon than comparable single-species crop systems or pasture systems is based on solid scientific foundation. However, the estimates of carbon stock of agroforestry systems in Africa—reported to range from 1.0 to 18.0MgCha−1 in aboveground biomass and up to 200MgCha−1 in soils, and their C sequestration potential from 0.…	Africa	multiple systems	scientific	journal article	field data	multiple				carbon sequestration, climate-change mitigation
34	Bullock, R., Mithöfer, D., Vihemäki, H. 2013. Sustainable agricultural intensification: the role of cardamom agroforestry in the East Usambaras, Tanzania, 12(2): 109-129. https://doi.org/10.1080/14735903.2013.840436	The East Usambaras in Tanzania are a tropical biodiversity hotspot where current agricultural management practices pose threats to forest conservation and development objectives. Promoting sustainable agricultural intensification (SAI) would improve long-term productivity and reduce pressure on forest reserves. The study objective was to identify household-level characteristics that influence ado…	Tanzania	fallow system	scientific	journal article	field data	multiple			income generation, improve productivity	soil replenishment practices	reduced pressure on forest reserves,				inadequate market develop for related goods and services
35	Vaast, P., Somarriba, E. 2014. Trade-offs between crop intensification and ecosystem services: the role of agroforestry in cocoa cultivation. Agroforest Syst 88, 947–956 https://doi.org/10.1007/s10457-014-9762-x	Research published in this special issue on cocoa agroforestry illustrates the multifunctional role of shade trees for sustaining cocoa production and improving farmers’ livelihoods, and addresses tradeoffs between higher cocoa yield and the provision of ecosystem services to local households and global society. Indeed, the use of diverse shade in cocoa cultivation is threatened by a new drive to…	Sub-Saharan Africa	cocoa agroforestry	scientific	journal article	field data	cocoa			income generation, shade provision, improving livelihoods, increasing yields	shade provision			reduce ecological resilience, intensification may reduce crop productivity, deforestation
36	Bayala, J., Sanou, J., Teklehaimanot, Z., Ouedraogo, S.J., Kalinganire, A., Coe, R., van Noordwijk, M. 2015. Advances in knowledge of processes in soil–tree–crop interactions in parkland systems in the West African Sahel: A review. Agriculture, Ecosystems & Environment, 205: 25-35, https://doi.org/10.1016/j.agee.2015.02.018.	The ‘parklands’ that form the most widespread farming systems in the Sahelian zone of West Africa are farming systems in which annual crops are grown under scattered trees preserved from the natural vegetation by farmers following clearing the woodlands to make crop fields. Being mixed agricultural systems, the interactions between trees and crops have always been a key element determining the ma…	Sahel	parkland agroforestry	scientific	review	field data	multiple			resource use efficiency, increased fertility, tree shade						high costs of establishing and maintaining agroforestry systems
37	Fouladbash, L., Currie, W.S. 2015. Agroforestry in Liberia: household practices, perceptions and livelihood benefits. Agroforest Syst, 89:247—266. DOI 10.1007/s10457-014-9763-9	n Liberia emphases have been placed on reducing deforestation and increasing food security through the transition of smallholder farmers from shifting cultivation to permanent agricultural systems, including tree cropping and agroforestry systems. A structured survey instrument was administered to 80 households in Bong and Lofa counties, Liberia to assess the socio-cultural feasibility of increas…	Liberia	shift cultivation	scientific	journal article	field data	multiple			income diversification, food security				competition between tree crops and trees		insecure land tenure
38	Jamnadass, R.McMullin, S., Liyama, M., Dawson, I.K., Powell, B., Termote, C., Ickowitz, A., Kehlenbeck, K., Vinceti, B., van Vliet, N., Keding, G., Stadlmayr, B., Van Damme, P., Carsan, S., Sunderland, T., Njenga, M., Gyau, A., Cerutti, P., Schure, J., Kouame, C., Darko Obiri, B., Ofori, D., Agarwal, B., Neufeldt, H., Degrande, A., Serban, A. 2015. Understanding the roles of forests and tree-base…	Forests and other tree-based systems such as agroforestry contribute to food and nutritional security in myriad ways. Directly, trees provide a variety of healthy foods including fruits, leafy vegetables, nuts, seeds and edible oils that can diversify diets and address seasonal food and nutritional gaps. Forests are also sources of a wider range of edible plants and fungi, as well as bushmeat, fi…	Africa	multiple systems	scientific	Report	conceptual	multiple			income generation, food, fodder, and nutritional security		support crop production and biodiversity conservation				complexities in quantifying the relative benefits and costs of tree-based systems in food provision.
39	ZIRA, BD., ARIFALO, EI., APKAN, MC., MADUGU, AJ. 2016. SOCIO-ECONOMIC IMPLICATION OF AGROFORESTRY PRACTICES IN SOUTHERN KADUNA, NIGERIA J. For. Sci. Env. (2016) Vol. 1 (1): 59 – 65	The study examined the socio-economic implication of adopting agroforestry farming in Southern Kaduna, Nigeria. Data were collected using structured questionnaire, which was administered to 319 respondents. A multistage sampling technique was employed in selecting the practitioners. The difference estimation model was used to achieve the objective. The difference of per capita income between befo…	Nigeria	multiple systems	scientific	journal article	field data	multiple			income generation, food security
40	Meijer, S.S., Sileshi, G.W., Catacutan, D. et al. 2016. Agroforestry and deforestation in Malawi: inter-linkages between attitudes, beliefs and behaviours. Agroforest Syst 90, 645–658 https://doi.org/10.1007/s10457-015-9844-4	Farm-level tree planting has been suggested to have potential to decrease pressures on natural forests and, consequently, contribute towards reducing deforestation and forest degradation. However, the scientic evidence for such a link is limited. We examined farmers beliefs, attitudes and behaviours in relation to tree planting on farms and cutting down trees from the forest, as one way of establ…	Malawi	multiple systems	scientific	journal article	field data	multiple			income generation, provision of firewood, poles,		support reduced deforestation and forest degradation
41	Kassie, GW. 2016. Agroforestry and land productivity:Evidence from rural Ethiopia, Cogent Food & Agriculture, 2:1, 1259140, DOI:10.1080/23311932.2016.1259140	This study attempted to investigate the factors that substantiate the agroforestry adoption decisions of the farm households and its effect on farmland productivity. For the analysis of the agroforestry adoption incidences, the study employed probit model. The findings of the study indicated that being male-headed household, family size, vulnerability of the plot to land degradation, the comparat…	Ethiopia	multiple systems	both	journal article	field data	multiple			income generation, food security, farm productivity				experience in non-food crop farming and cash-tree plantation lowers AF adoption		rural financial market failures
42	Andres C., Comoé H., Beerli A., Schneider M., Rist S., Jacobi J. 2016. Cocoa in Monoculture and Dynamic Agroforestry. In: Lichtfouse E. (eds) Sustainable Agriculture Reviews. Sustainable Agriculture Reviews, vol 19. Springer, Cham. https://doi.org/10.1007/978-3-319-26777-7_3	The growing demand for cocoa beans and products worldwide has been met by expanding the area under cocoa production while productivity per hectare has stagnated at a low level of around 450 kg/ha per year in the last decade. Throughout the tropics cocoa has increasingly been cultivated in full-sun monocul- tures in order to maximize short-term productivity and profi tability, which has been assoc…	Côte d’Ivoire	cocoa agroforestry	indigenous	book chapter	conceptual	multiple			revenue diversification	soil fertility, reduction in pest and disease, erosion control
43	LUFUNG, B.R. 2016. Local ecological knowledge of tree-crop-livestock interactions on smallholder farms around Adda-Daoueni in Anjouan, Comoros. Masters Dissertation. UK: University Gwynedd	Farmers have a wealth of local knowledge and this knowledge have been evolving with changes in the environmental conditions over time. Gaining an understanding of how smallholder farmers utilise this knowledge to manage trees on farm is a prerequisite for agro-ecological intensification in an area with limited landholdings and other constraining factors. This study explored the local knowledge of…	comoros	multiple systems	both	thesis	field data	multiple			provision of fodder, timber and fruits	soil fertility management, erosion control,
44	Sahilu, M.G. 2017. Agroforestry homegardens in Ethiopia: rural livelihoods in transition. Doctoral dissertation. Uppsala, Sweden: Swedish University of Agricultural Sciences	The traditional agroforestry homegarden has a crucial role in achieving sustainable agricultural land management that combines production of food, wood and livestock for rural livelihoods while sustaining the natural environment. However since 1990’s it has been challenged by the transition to monoculture production of new cash crops. The aim of my thesis is to provide an in-depth analysis of the…	Ethiopia	homegarden agroforestry	indigenous	thesis	field data	multiple			income, production of food, wood and livestock						khat (Catha edulis) monoculture production; gender disparities
45	Ranjith, P., Udawatta, C., Shibu, J. 2017. Chapter 14 - Agroforestry Practices and Soil Ecosystem Services. In: Soil Health and Intensification of Agroecosytems,Editor(s): Mahdi M. Al-Kaisi, Birl Lowery. Cambridge, MA: Academic:305-333 https://doi.org/10.1016/B978-0-12-805317-1.00014-2.	Supporting, regulating, provisioning, and cultural services are ecosystem benefits enjoyed by humans. According to the 2005 Millennium Ecosystem Assessment, humans are depleting the Earth’s natural resources and living capital, decreasing biodiversity, and putting the well-being of current and future humanity at risk. Balancing ecosystem services with agricultural production is essential to meet …	global	multiple systems	scientific	book chapter	field data	multiple				carbon sequestration, increase soil productivity, soil and water conservation, soil water storage, soil biodiversity, and reduce chemical pollution effects on water quality.					difficult to measure ES and livelihoods independently because they are interlinked
46	Saj, S., Jagoret, P., Etoa, L.E., Fonkeng, E.E., Ngala, J., Sakouma, K.M. 2017. Lessons learned from the long-term analysis of cacao yield and stand structure in central Cameroonian agroforestry systems. Agricultural Systems, 156: 95-104. https://doi.org/10.1016/j.agsy.2017.06.002.	In Sub-Saharan Africa, cacao cultivation is a major driver of deforestation and cacao-producing countries are among the poorest in the world. Two different production schemes compete today: a “land-sharing” strategy supports cacao based agroforestry systems (cAFS) while a “land-sparing” approach advocates for the intensification of these systems. Yet, we believe that a path exists between these t…	cameroon	cacao agroforestry	scientific	journal article	field data	cacao			improved yields				highly deforestation, high poverty levels
47	Jemal, O.M., Daniel, C. 2017. Potential of agroforestry for food and nutrition security of small-scale farming households, ZEF Working Paper Series, No. 161, University of Bonn, Center for Development Research (ZEF), Bonn	Food and nutrition security is a major global challenge. Enhancing the local production of food is a key alternative in impoverished agrarian countries of the south. One option is agroforestry, promoted and implemented as a land-use system capable of addressing the multifaceted problem of food and nutrition security of small-scale farming households. This paper illustrates the potential roles of …	Ethiopia	multistorey coffee systems, homegardens, and multipurpose trees	both	working paper	field data	multiple			food and nutrition security, non-timber forest products and fuelwood
48	Partey, S.T., Sarfo, D.A., Frith, O., Kwaku, M., Thevathasan, N.V. 2017. Potentials of Bamboo-Based Agroforestry for Sustainable Development in Sub-Saharan Africa: A Review. Agric Res 6(1):22–32. DOI 10.1007/s40003-017-0244-z	There is widespread assertion among scientists, government and development experts that bamboo agroforestry could contribute to sustainable rural development in Sub-Saharan Africa (SSA). However, there are limited available data to verify the suitability of the system in the region. In addition, the current state of knowledge and adoption of agroforestry in SSA offers very little guidance as to w…	Sub-Saharan Africa	Bamboo-Based Agroforestry	scientific	journal article	conceptual	bamboo			Poverty Reduction, Food Security, Fodder,	carbon sequestration, Soil Conservation,	supports landscapes restoration				low awareness, low research and development, capital access, land tenure systems, uncertainity in measuring returns
49	Kuyah S., Öborn I., Jonsson M. 2017. Regulating Ecosystem Services Delivered in Agroforestry Systems. In: Dagar J., Tewari V. (eds) Agroforestry. Springer, Singapore. https://doi.org/10.1007/978-981-10-7650-3_33	Regulating ecosystem services are the benefits obtained from the regulation of ecosystem processes. The multifunctional role of trees makes agroforestry interventions ideal management practices to supply a variety of regulating ecosystem services. This chapter reviews seven regulating ecosystem services (carbon sequestration, soil fertility enhancement, prevention of soil erosion, water regulatio…	global	multiple systems	both	book chapter	conceptual	multiple				carbon sequestration, soil fertility enhancement, prevention of soil erosion, water regulation, wind regulation, pest regulation, and pollination			competition for water and other resources, increases in certain pests.	increasing the productivity of crops and livestock
50	Balehegn, M. 2017. Silvopasture Using Indigenous Fodder Trees and Shrubs: The Underexploited Synergy Between Climate Change Adaptation and Mitigation in the Livestock Sector. In: Leal Filho W., Belay S., Kalangu J., Menas W., Munishi P., Musiyiwa K. (eds) Climate Change Adaptation in Africa. Climate Change Management. Springer, Cham. https://doi.org/10.1007/978-3-319-49520-0_30	Silvopasture is a tree-based livestock production system where trees and shrubs planted on pasturelands, backyards, and farmlands provide fodder as well as other multiple benefits. Silvopastoral systems are more adapted to changing climate and weather, as foliage production from trees and shrubs is less affected by such changes than grasses. Moreover, unlike conventional grass-based pastures, whi…	Ethiopia	Silvopastoral system	indigenous	book chapter	conceptual	F. thonningii, Cystisus proliferus, Sesbania sesban and Leucaena leucaocephala			improved farm and pastureland productivity	carbon sequestration, methane reduction, soil fertility, soil and water conservation,			Exotic tree species are less productive compared to indigenous species that are locally adaptable to local climate.		species choices
51	Kamani K., Holzmueller E.J. 2017 Socioeconomic and Policy Considerations in the Adoption of Agroforestry Systems: An Ecosystem-based Adaptive Governance Approach. In: Dagar J., Tewari V. (eds) Agroforestry. Springer, Singapore. https://doi.org/10.1007/978-981-10-7650-3_35	Owing to the shortfalls in conventional approaches to forestry and agriculture, agroforestry has been receiving attention among researchers and policy-makers since the 1970s as an alternative land use strategy in tropical systems. Agroforestry is a promising strategy for deriving a range of benefits, such as food and water security, ecosystem health, energy security, and human health particularly…	Ghana	taungya system	both	book chapter	conceptual	multiple			food and water security, energy security, and human health		supports ecosystem health,
52	Mortimer, R., Saj, S., David, C. 2018. Supporting and regulating ecosystem services in cacao agroforestry systems. Agroforest Syst 92, 1639–1657 (2018). https://doi.org/10.1007/s10457-017-0113-6	Cacao agroforestry systems (CAFS) can provide supporting services such as optimum light conditions for cacao growth, water and nutrient cycling and regulating services such as pest and disease control and climate regulation. This review considers recent literature on the manifestation of these services in CAFS around the world to provide an overview of scientific knowledge. Crown structures of as…	global	cacao agroforestry systems	scientific	journal article	review	cacao				water and nutrient cycling, pest and disease control, climate regulation,	optimum light conditions for cacao growth, biodiversity conservation
53	Burton, M., Bright, H. 2017. The Role of Shrub Agroforestry Systems in Increasing Food Security for the West African Sahel. Doctorate Dissertation. Columbus, OH: The Ohio State University	The West African Sahel (WAS) faces environmental and socioeconomic constraints that routinely threaten regional food security. Subsistence farmers must contend with drought, low soil fertility, and land degradation while sustaining livelihoods from rainfed agriculture without the aid of synthetic fertilizers and pesticides. Rapid population growth and climate change only exacerbate the challenges…	Senegal	Shrub Agroforestry Systems	scientific	thesis	field data	Piliostigma reticulatum, Guiera senegalensis			increased farm yields,	soil fertility, carbon sequestration, nutrient cycling, enhanced soil water content, temperature	support root growth between plants			limited competition between crops and shrubs on farms
54	Stéphane, S., Patrick, J. 2017. Traditional cacao agroforestry in Central Africa can provide both respectable yields and levels of ecosystem services. In : Proceedings of the International Symposium on Cocoa Research 2017. ICCO. Lima : ICCO, 8 p. International Symposium on Cocoa Research (ISCR 2017), Lima, Pérou, 13 November 2017/17 November 2017. https://agritrop.cirad.fr/586012/2/24%20-%202017%…	Since it moved toward-and tried to apply-intensive production patterns, cacao cultivation in Sub-Saharan Africa represents a major driver of deforestation. In Cameroon, most cacao is still cultivated in low-input traditional agroforests (C AFS). Such systems are still criticised for their presumed low cocoa production and seemingly economic and ecological inefficiency of their associated tree com…	Cameroon	cacao cultivation	indigenous	conference paper	field data	Cacao			income generation, cacao production	carbon (C) sinking	supports tree conservation		driver of deforestation
55	Partey ST, Zougmoré RB, Ouédraogo M, Thevathasan NV. 2017. Why Promote Improved Fallows as a Climate-Smart Agroforestry Technology in Sub-Saharan Africa? Sustainability. 2017; 9(11):1887.https://doi.org/10.3390/su9111887	In the literature, a lot is discussed about how agroforestry can achieve the mitigation, adaptation and productivity goals of climate-smart agriculture (CSA). However, this may be relatively too broad to assess the trade-offs and synergies of how specific agroforestry technologies or practices achieve the three pillars of CSA. Here, we provide an overview of how improved fallows (an agroforestry …	Sub-Saharan Africa	improved fallow system	scientific	journal article	conceptual	Sesbania sesban, Tephrosia vogelii, and Cajanus cajan			food security, increase maize yields, increase fodder availability, biomass for charcoal production	climate change mitigation and adaptation, soil fertility and nutrient use efficiency, soil carbon sequestration and reduced greenhouse emissions,					Land tenure issues, lack of social capital, and improved germplasm and accessions of fallow species	development of seed orchards, nursery development, and the willingness of policy makers to create a policy environment that addresses market failures and alleviates disincentives
56	Bonginkosi, E., Mthembu, C., Everson, S., Terry, M. 2018. Tree legumes-temperate grass agroforestry system effects on inorganic soil nitrogen as ecosystem services provision for smallholder farming systems in South Africa, Journal of Crop Improvement, 32:2, 141-155, DOI: 10.1080/15427528.2017.1376239	Nitrogen is an essential macro-nutrient for plant growth and is indispensable for high agricultural food productivity and quality. Shortage of good quality forage under the dry winter season and low soil fertility conditions are the major constraints in rural farming systems in the Moist Tall Grassveld of the Upper Thukela, South Africa. The effect of legumes on inorganic soil nitrogen was assess…	South Africa	tree legume-temperate grass agroforestry	scientific	journal article	field data	L. leucocephala and A. karroo			fodder provision	soil fertility, nitrogen fixation,
57	Kassie, G.W. Agroforestry and farm income diversification: synergy or trade-off? The case of Ethiopia. Environ Syst Res 6, 8 (2018). https://doi.org/10.1186/s40068-017-0085-6	This study analysed the relationship between agroforestry and non-farm income diversification activities. A survey was conducted on 136 farm households by employing both structured and semi-structured questionnaires in four farm villages of Northwest Ethiopia. The bivariate probit model was employed to estimate the simultaneous adoption of agroforestry and non-farm diversification activities. In …	Ethiopia	multiple systems	both	journal article	field data				income diversification from timber, food, etc				food insecurity as cereal lands are converted for tree growth			policy interventions that simultaneously motivate agroforestry and non-farm income diversification; Accessing farm technologies like fertiliser and improved seed, and institutions such as rural markets and infrastructures
58	Edmundo Barrios, Vivian Valencia, Mattias Jonsson, Alain Brauman, Kurniatun Hairiah, Peter E. Mortimer & Satoru Okubo (2018) Contribution of trees to the conservation of biodiversity and ecosystem services in agricultural landscapes, International Journal of Biodiversity Science, Ecosystem Services & Management, 14:1, 1-16, DOI: 10.1080/21513732.2017.1399167	The production of sufficient food for an increasing global population while conserving natural capital is a major challenge to humanity. Tree-mediated ecosystem services are recognized as key features of more sustainable agroecosystems but the strategic management of tree attributes for ecosystem service provision is poorly understood. Six agroforestry and tree cover transition studies, spanning …	Uganda, Kenya	Coffee agroforestry	scientific	journal article	field data	coffee			increased coffee production, shade provision	crop pollinators, pests/disease control, regulate microhabitat conditions			shade trees causes underground diversity loss, attracted pesst / diseases
59	Andreotti, F., Mao, Z., Jagoret, P., Speelman, E., Gary, C., Saj, S. 2018. Exploring management strategies to enhance the provision of ecosystem services in complex smallholder agroforestry systems. Ecological Indicators, 94, 257-265	Agroforestry systems (AFS) can provide multiple ecosystem services (ES), partly due to their high (agro)biodiversity. However, multi-criteria analyses studying trade-offs between multiple ES and exploring AFS management optimization paths are still scarce. Routine methods, such as regressions or weighted/non-weighted scorings, may reveal unsuitable because data collections hardly meet rigorous st…	Cameroon	cocoa agroforestry	scientific	journal article		cocoa			cocoa production,	aboveground tree carbon storage and natural pest control
60	Rahn, E., Liebig, T., Ghazoul, J., Asten, P., Van, L., Peter, V., Philippe, S., Alejandra, G., Claude, J. 2018. Opportunities for sustainable intensification of coffee agro-ecosystems along an altitudinal gradient on Mt. Elgon, Uganda. Agriculture, Ecosystems and Environment, 263: 31–40 p..	The viability of coffee farming in East Africa is endangered by multiple factors including climate change, population pressure, low yields, and coffee price volatility. Sustainable intensification (SI) through intercropping and/or agroforestry has been suggested to improve farmers’ livelihoods, facilitate adaptation of coffee production to climate change and contribute to biodiversity conservatio…	Uganda	coffe agroforestry	scientific	journal article	field data	coffee, banana			improve farmers’ livelihoods, shade provision	climate change adaptation	support biodiversity conservation
61	Kuyah, S., Whitney, C.W., Jonsson, M. et al. 2019. Agroforestry delivers a win-win solution for ecosystem services in sub-Saharan Africa. A meta-analysis. Agron. Sustain. Dev. 39, 47. https://doi.org/10.1007/s13593-019-0589-8	Agricultural landscapes are increasingly being managed with the aim of enhancing the provisioning of multiple ecosystem services and sustainability of production systems. However, agricultural management that maximizes provisioning ecosystem services can often reduce both regulating and maintenance services. We hypothesized that agroforestry reduces trade-offs between provisioning and regulating/…	Sub-Saharan Africa	multiple systems	both	journal article	conceptual	multiple			a)food security	a) soil fertility, b)erosion control, c)water regulation, d)soil nitrogen, e)soil organic carbon, f)reduced runoff and soil loss g)improved infiltration rates and soil moisture content.	a)support increasing crop yield		agroforestry increases provisioning buth reduces provisioning and regulating/maintenance services; competition for water and nutrient resources between crops and trees may lower productity
62	Amare, D., Wondie, M., Mekuria, W. et al. 2019. Agroforestry of Smallholder Farmers in Ethiopia: Practices and Benefits. Small-scale Forestry 18, 39–56. https://doi.org/10.1007/s11842-018-9405-6	This study investigates an under-rated and not widely recognized traditional agroforestry practice carried out by smallholders in the highlands of Ethiopia. The purposeful retaining of indigenous trees on farmers’ croplands is recognized as separate from other agroforestry practices. Farmers cultivate indigenous trees for a variety of benefits, including livelihoods, ecosystem services and the ex…	Ethiopia	multiple systems	indigenous	journal article	field data	multiple			a)income diversification / generation		support economically valued birds.					improve extension services, availability of indigenous tree seedlings and credit, support reliable legal frameworks and land titles, and foster the processing and value adding of tree products suitable for higher value uses.
63	Ziyadi M., Dahbi A., Aitlhaj A., El Ouahrani A., El Ouahidi A., Achtak H. 2019. Terraced Agroforestry Systems in West Anti-Atlas (Morocco): Incidence of Climate Change and Prospects for Sustainable Development. In: Castro P., Azul A., Leal Filho W., Azeiteiro U. (eds) Climate Change-Resilient Agriculture and Agroforestry. Climate Change Management. Springer, Cham. https://doi.org/10.1007/978-3-31…	The Moroccan Anti-Atlas region contains all the “ingredients” of a hostile environment including an arid climate, a highly rugged topography, a low vegetation cover due to insufficient rainfall, and inexorable soil erosion. These harsh conditions incited local peasants to adopt simple but ingenious agricultural practices that fit the prevailing rigours and ensure their livelihood survival: Terrac…	Morocco	terraced agroforestry system	indigenous	book chapter	field data	Argan tree (Argania spinosa L.), almond, fig, olive, and date palm	goats	local varieties of cereals and legumes	a)food security		a)support indingenous species and biodiversity conservation	a)aesthetic				use of the Payment for environmental services (PES) can enhance effective Terraced Agroforestry System
64	Onoja A.O., Agbomedarho J., Etela I., Ajie E.N. 2019. Profitability of Cassava Based Farms Adopting Climate Smart Agriculture (CSA) Practices in Delta State, Nigeria. In: Castro P., Azul A., Leal Filho W., Azeiteiro U. (eds) Climate Change-Resilient Agriculture and Agroforestry. Climate Change Management. Springer, Cham. https://doi.org/10.1007/978-3-319-75004-0_5	This study assessed the profitability of Climate Smart Agriculture (CSA) practices adopted by cassava based farmers in Delta State, Nigeria. It also ascertained the differences in profits between the CSAs and then evaluated the determinants of their profits. Primary data were collected from 120 farmers with the aid of a structured questionnaire and a Focused Group Discussion approach. The data we…	Nigeria	cassava based agroforestry	indigenous	book chapter	field data	cassava				a)climate regulation	a)biodiversity support					(1) CSA adoption should be encouraged among arable crop farmers as a way of improving profitability in the farms, mitigating climate change and improving farm productivity; (2) farmers seeking higher profits in their CSAs and seeking to hedge risks associated with monocropping should adopt multiple cropping as it boosts commercialization; (3) policies to encourage CSA adoption must consider mains…
65	Onoja A.O., Abraha A.Z., Girma A., Achike A.I. 2019. Climate-Smart Agricultural Practices (CSA) Adoption by Crop Farmers in Semi-arid Regions of West and East Africa: Evidence from Nigeria and Ethiopia. In: Castro P., Azul A., Leal Filho W., Azeiteiro U. (eds) Climate Change-Resilient Agriculture and Agroforestry. Climate Change Management. Springer, Cham. https://doi.org/10.1007/978-3-319-75004-…	The study was designed to scientifically identify two analogous African sites in semi-arid regions experiencing climate change so as to share their common experiences and then document CSA practices adopted in these regions. It identified analogous sites in Nigeria and Ethiopia for the purpose of studying their climate change adaptation experiences; assessed the socio-economic attributes of crop …	Nigeria and Ethiopia	multiple systems	indigenous	book chapter	field data	multiple		sorghum, maize, millet and sesame	a)food security							farmers should be assisted to build capacities in applying more reliable CSAs such as use of drought tolerant varieties of seeds, improved water management techniques, and to have better access to early warning information on climate; irrigation facilities and finance by relevant institutions (NGOs, governments and farmer associations)
66	Halliru S.L. 2019. Implication of Climate Change and Food Security Status on Rural Farmers in Kura Kano State North–Western Nigeria. In: Castro P., Azul A., Leal Filho W., Azeiteiro U. (eds) Climate Change-Resilient Agriculture and Agroforestry. Climate Change Management. Springer, Cham. https://doi.org/10.1007/978-3-319-75004-0_20	This paper explores the food security context and the socio-economic consequences of climate change on rural farmers in Kura local government, Kano state, Nigeria. The purpose of the study was to ascertain the food security status of the rural farmers in the study area. Socio- economic consequences were ascertained. Agro forestry will serve as a win-win solution to the difficult decision between …	Nigeria	multiple systems	indigenous	book chapter	field data	multiple			a)income diversification, b)food security	a)carbon sinking	a)support agricultural productivity
67	Reppin, S., Kuyah, S., de Neergaard, A. et al. 2020. Contribution of agroforestry to climate change mitigation and livelihoods in Western Kenya. Agroforest Syst 94, 203–220. https://doi.org/10.1007/s10457-019-00383-7	We test the hypothesis that agroforestry improves livelihoods and mitigates climate change in smallholder farming systems simultaneously. Data were collected using household surveys and standard biomass assessment approaches using locally relevant allometric equations. Summary statistics and regression analyses reveal linkages between on-farm carbon stocks and farm- and household characteristics.…	Kenya	multiple systems	both	journal article	field data	Eucalyptus			a)income generation, b)Timber, c)firewood, d)construction material, e)fruits, f)food security	a)farm carbon stocks, b)carbon sequestration	a)support farm productivity, b) support environmental sustainability
68	Saqib M., Akhtar J., Abbas G., Murtaza G. 2019. Enhancing Food Security and Climate Change Resilience in Degraded Land Areas by Resilient Crops and Agroforestry. In: Castro P., Azul A., Leal Filho W., Azeiteiro U. (eds) Climate Change-Resilient Agriculture and Agroforestry. Climate Change Management. Springer, Cham. https://doi.org/10.1007/978-3-319-75004-0_16	Land degradation is threatening food security, life quality and climate change resilience of rural communities in many parts of the world. Salinity and sodicity of soil and water, and drought are considered major causes of increasing land degradation. The soil and water problems of these areas vary in intensity and type hence need site specific solutions. These solutions depend on the needs of th…	global	multiple systems	both	book chapter	conceptual	stress resistant genotypes of crops, grasses and trees			a)income generation, b)food security	a) climate change control, b)carbon sequestration	a)support land restoration, b)support environmental conservation
69	Kaleab, K., Haile, N., Wondimagegn, T .2019. Farmers’ willingness to accept payments for ecosystem services on agricultural land: The case of climate-smart agroforestry in Ethiopia, Ecosystem Services, Volume 39, 100964. https://doi.org/10.1016/j.ecoser.2019.100964.	This study examines smallholder farmers’ preferences for the uptake of contractual climate-smart agroforestry, which yields economic and ecosystem benefits. A discrete choice experiment was conducted with smallholder farmers in Ethiopia to elicit their willingness to participate in a payment for ecosystem services (PES) scheme that incentivizes integrating faidherbia albida (a fertilizer tree) in…	Ethiopia	contractual climate-smart agroforestry	scientific	journal article	field data	faidherbia albida (a fertilizer tree)			a)food security, b) income generation
70	Félix, G.F. 2019. Slash-and-mulch: Exploring the role of shrub-based agroforestry systems for smallholder farmers in the Sahel. PhD thesis, Wageningen University , Farming Systems Ecology. , Wageningen, The Netherlands.	This thesis aims to explore the role of native shrub-based agroforestry systems and the use of shrub-based woody amendments for smallholder farmers in the Sahel. Low-cost and effective options need to be explored and tested in order to restore soil productive capacity, addressed as the combination between improved soil quality and enhanced crop performance. Through literature reviews and experime…	Burkina Faso	shrub-based agroforestry systems	indigenous	PhD Thesis	field data	P. reticulatum (Fabaceae - Caesalpinioideae) and G. senegalensis (Combretaceae)				a)soil production, b)nutritional benefits, c)carbon sequestration, d)greater water retention, e)reduced evaporation and runoff, f)nutrient cycling,	a)biodiversity support, b) support crop performance		trees on croplands may interfere with crop developmental needs through competition for sunlight or water
71	Hoopen, T., Martijn, G., Lambert, M., Bekele, A., Frances, L. 2019. The role of agroforestry systems in reconciling food and cocoa (Theobroma cacao L.) and coffee (Coffea spp. L.) production in a changing environment. Tropical Agriculture, 96 : pp. 98-109	Perennial export crops such as cocoa (Theobroma cacao L.) and coffee (Coffea spp. L.) contribute indirectly to food security by providing an income that can be used to buy food, household goods and/or supplies for the cultivation of basic food crops. Thus, any perennial crop loss incurred due to the effects of climate change will also negatively impact food security and, more generally, the livel…	global	multiple systems	both	journal article	conceptual	cocoa (Theobroma cacao L.) and coffee (Coffea spp. L.)			a)income generation, b)food provision	a)climate regulation, b)regulation of pests and diseases				AF can integrate productivity and income generation, ecosystem services, food security, and climate regulation.
72	Dilla, A.M., Smethurst, P.J., Barry, K. et al. 2019. Tree pruning, zone and fertiliser interactions determine maize productivity in the Faidherbia albida (Delile) A. Chev parkland agroforestry system of Ethiopia. Agroforest Syst 93, 1897–1907. https://doi.org/10.1007/s10457-018-0304-9	Faidherbia albida is an important tree species in the parkland agroforestry system of the Rift Valley region, central and south-eastern Ethiopia. Positive effects of F. albida on crop production are widely recognised. However, the effects of tree pruning, zone and fertiliser interactions on crop growth have not been addressed in earlier studies. A field experiment containing three levels of tree …	Ethiopia	parkland agroforestry system	scientific	journal article	field data	Faidherbia albida		maize	a)increased profitability, b)food provision	a)increased maize biomass, b) increased soil moisture, c)nutrients cycling			competition for resources between crops and trees in that position	AF strategies can achieve both producivity and profitability		fertilization can further enhance productity and profitability
73	Silva-Galicia, A., Valencia, V., Arroyo-Rodríguez, V., Moreno-Calles, A., Ceccon, E. 2020. Agroforestry Contributes to Restore Key Ecosystem Services in Tropical Dry Forests. Available at SSRN: https://ssrn.com/abstract=3669389 or http://dx.doi.org/10.2139/ssrn.3669389	Worldwide deforestation and degradation are limiting the capacity of tropical dry forests (TDFs) to provide environmental services. Agroforestry systems (AFSs), agricultural land systems combining perennial elements with crops, can provide important benefits to people (e.g., timber and non-timber products) and the environment (e.g., hosting biodiversity). Using a semi-quantitative methodology (i.…	global	intercropping, multistrata and silvopastoral systems	both	journal article	conceptual					a) soil quality restoration, b)diversified production, c)carbon sequestration	a)support (agro-)biodiversity conservation,	a)culture preservation	yield reductions and risk to diminish the pool of local species
74	Sheppard, J. P., Bohn Reckziegel, R., Borrass, L., Chirwa, P. W., Cuaranhua, C. J., Hassler, S. K., Hoffmeister, S., et al. 2020. Agroforestry: An Appropriate and Sustainable Response to a Changing Climate in Southern Africa? Sustainability, 12(17), 6796. MDPI AG. Retrieved from http://dx.doi.org/10.3390/su12176796	Agroforestry is often discussed as a strategy that can be used both for the adaptation to and the mitigation of climate change effects. The climate of southern Africa is predicted to be severely affected by such changes. With agriculture noted as the continent’s largest economic sector, issues such as food security and land degradation are in the forefront. In the light of such concerns we review…	Southern Africa	multiple systems	both	journal article	conceptual				a)income generation	a)Soil Fertility, b)Soil Erosion control, c)fire management, d)carbon sequestration,	a)support restoring agricultural land, b)biodiversity support, c)support pest control				knowledge gap on interplay between trees and crops and their combination
75	Elagib, N.A., Al-Saidi, M. 2020. Balancing the benefits from the water–energy–land–food nexus through agroforestry in the Sahel. Science of The Total Environment, 742, 140509. DOI: https://doi.org/10.1016/j.scitotenv.2020.140509	Regions affected by resource scarcity, poverty, and land-use conflicts need to advocate the merits of practices strongly grounded in sustainable land management. This review paper provides an analysis of agroforestry as an integrated system embedded in complex relations between resource uses in the Water–Energy–Land–Food (WELF) nexus. Using the African Sahel region as a case study, the paper expl…	Sahel Region	multiple systems	both	journal article	conceptual					a)resilience to climate stresses, b) water, energy, and food securities, c) mitigation of resource-oriented harbingers of conflicts and d) development opportunities.			fuelwood vs. crops, use of land for more forests vs. more cropping, and water availability for agroforestry vs. agroforestry impacts on the water cycle		vague land use rights, inadequate capacities and lack of investments.
76	Jagoret, P., Saj, S., Carimentrand, A. 2020. Cocoa agroforestry systems in Africa – the art of reconciling sustainable production and ecological services. Perspective, (54), 1-4. https://doi.org/10.19182/perspective/31916	Combining mixed trees with cocoa trees in so-called cocoa agroforestry systems is emerging as a viable option for regenerating cocoa cropping in Africa. Pure cocoa crop stands currently prevail in these areas but are running out of steam. Technical solutions are therefore urgently needed to stabilize cocoa-growing areas, reduce pressure on forests and adapt to climate change. A balance can be str…	Cameroon	Cocoa agroforestry systems	scientific	policy brief	conceptual	cocoa				a)carbon storage, b)crop protection, c)climate change adaptation	a)support reduce pressure on forests		expansion of cocoa cropping has led to massive deforestation, with the concomitant loss of many ecological services—biodiversity conservation, carbon storage and soil fertility maintenance.
77	Nyberg, Y., Musee, C., Wachiye, E., Jonsson, M., Wetterlind, J., Öborn, I. 2020. Effects of Agroforestry and Other Sustainable Practices in the Kenya Agricultural Carbon Project (KACP). Land, 9(10), 389. MDPI AG. Retrieved from http://dx.doi.org/10.3390/land9100389	With growing global demand for food, unsustainable farming practices and large greenhouse gas emissions, farming systems need to sequester more carbon than they emit, while also increasing productivity and food production. The Kenya Agricultural Carbon Project (KACP) recruited farmer groups committed to more Sustainable Agricultural Land Management (SALM) practices and provided these groups with …	Kenya	multiple systems	scientific	journal article	field data			maize	a)increased maize productivity, b)fodder, c)income	a)soil management, b)carbon sequestration
78	Sanogo K., Dayamba D.S., Villamor G.B., Bayala J. 2020. Impacts of Climate Change on Ecosystem Services of Agroforestry Systems in the West African Sahel: A Review. In: Dagar J.C., Gupta S.R., Teketay D. (eds) Agroforestry for Degraded Landscapes. Springer, Singapore. https://doi.org/10.1007/978-981-15-4136-0_7	Climate change is expected to affect the livelihoods of rural dwellers as well as the potential provisioning of tree ecosystem services in the West African Sahel. Since the past 100 years, rainfall has declined by 20–30% while the mean temperature increased by up to 1.3 °C in the West African Sahel. Furthermore, there is an uneven spatial and temporal distribution of the rainfall in this area of …	Mali, Niger	multiple systems	scientific	book chapter	field data				a)food security	a)soil carbon	a)support crop production
79	Kinyili, B., Ndunda, E., Kitur, E. 2020. Influence of Agroforestry on Rural Income and Livelihood of Smallholder Farmers in the Semi-Arid Region of Sub Saharan Africa. Journal of Tropical Forestry and Environment, 10(1). https://doi.org/10.31357/jtfe.v10i1.4691	Semi-arid lands typically suffer from sustainable land use challenges including climate variability, declining agricultural productivity, low economic prowess and poor livelihood conditions. In order to sustainably address these challenges, agroforestry has been fronted as a critical entry point allowing for the integration of trees on farms and diversification of production in agricultural lands…	Kenya	multiple systems	scientific	journal article	field data				a)income generation, b)timber, c)fuelwood, d)posts/poles, e)fodder
80	Kuyah S. et al. 2020. Potential of Agroforestry to Enhance Livelihood Security in Africa. In: Dagar J.C., Gupta S.R., Teketay D. (eds) Agroforestry for Degraded Landscapes. Springer, Singapore. https://doi.org/10.1007/978-981-15-4136-0_4	Agroforestry systems dot agricultural landscapes in sub-Saharan Africa (SSA), where they provide food, fuelwood, fibre, fodder and other products that are used at home or sold for income. Agroforestry also provides ecosystem services that are important and critical for improved livelihoods. By combining trees and/or shrubs with crops and/or livestock, agroforestry diversifies both farm and nonfar…	sub-Saharan Africa	multiple systems	scientific	book chapter	conceptual				a)wood, b)food,	a)nutritional cycling
81	Sida, T.S., Baudron, F., Ndoli, A. et al. 2020. Should fertilizer recommendations be adapted to parkland agroforestry systems? Case studies from Ethiopia and Rwanda. Plant Soil 453, 173–188. https://doi.org/10.1007/s11104-019-04271-y	This study aimed to disentangle tree-crop-fertilizer interactions in agroforestry systems, which has been suggested as an entry point for sustainable intensification of smallholder farming systems in sub-Saharan Africa (SSA). Although tree-crop systems generate multiple economic and ecological benefits, tree-crop competition commonly occurs. We hypothesized that mineral fertilizers affect facilit…	Ethiopia, Rwanda	Parkland agroforestry systems	scientific	journal article	field data	Faidherbia albida, Acacia tortilis, Grevillea robusta		wheat, maize	a)higher yields and income	a)improved soil nutients (P & N),			Probabilities of critically low crop yields and crop failure were significantly greater for maize growing under the canopy of these species
82	Farinella, E., Costa, A. 2020. Agroforestry as an environmental innovation tool for agriculture in regions particularly affected by climate change. In book: Innovación ambiental y análisis del riesgo: dos enfoques para una gestión ambiental moderna, 95-121. DOI: 10.21892/978-958-5547-65-0.4	Climate change and increasing population are inducing the entire society to face the problem of food security (Intergovernmental Panel on Climate Change, 2014; Wheeler & Von Braun, 2013). The impact of climate change on agriculture is already evident and it will become more serious during the next decades (Lobell, Schlenker, & Costa-Roberts, 2011; Campbell et al., 2016), damaging especially the p…	global	multiple systems	both	book chapter	conceptual				a) agriculture productivity	a)carbon sequestration, b)improved water cycle, c)microclimate regulation, d)improved soil quality, e) nutrient cycling	a)support environmental protection, b)support ecosystem resilience, c)biodiversity support
83	Tadesse, S., Gebretsadik, W., Muthuri, C. et al. 2021. Crop productivity and tree growth in intercropped agroforestry systems in semi-arid and sub-humid regions of Ethiopia. Agroforest Syst 95, 487–498. https://doi.org/10.1007/s10457-021-00596-9	Agroforestry has been practiced traditionally by smallholder farmers in tropical countries, including Ethiopia. However, scientific information on tree-crop interactions isn’t widely available. Long-term agroforestry field experiments were conducted, in sub-humid and semi-arid regions of Ethiopia, to explore the impacts of intercropping on crop yield and tree growth. The treatments in the sub-hum…	Ethiopia	multiple systems	both	journal article	field data	Cordia, Grevillea, Croton, Acacia abyssinica, Faidherbia, Moringa, Acacia nilotica		teff (Eragrostis tef), maize (Zea mays) and finger millet (Eleusine coracana	a)farm productivity
84	Numbisi, F. N., Alemagi, D., Degrande, A., Van Coillie, F. 2021. Farm Rejuvenation-Induced Changes in Tree Spatial Pattern and Live Biomass Species of Cocoa Agroforests in Central Cameroon: Insights for Tree Conservation Incentives in Cocoa Landscapes. Sustainability, 13(15), 8483. MDPI AG. Retrieved from http://dx.doi.org/10.3390/su13158483	Cocoa agroforests sustain ecosystem services (ESs) to varying degrees. These services are otherwise mostly provided by other non-cocoa shade or companion trees. However, the density of shade trees is associated with services and/or disservices that drive farm-specific tree management successions. Considering the growing impacts of climate crisis on farm productivity and the need for adaptation st…	Cameroon	cocoa agroforestry systems	indigenous	journal article	field data	cocoa			a)income diversification		a)shade support for aboveground biomass				prevailing vegetation, land tenure, and management successions,
85	Cyamweshi, A.R., Kuyah, S., Mukuralinda, A. et al. 2021. Potential of Alnus acuminata based agroforestry for carbon sequestration and other ecosystem services in Rwanda. Agroforest Syst 95, 1125–1135. https://doi.org/10.1007/s10457-021-00619-5	Alnus acuminata Kunth. (alnus) is widely used in agroforestry systems across the globe and is believed to provide multiple ecosystem services; however, evidence is lacking in agroforestry literature to support the perceived benefits, particularly in Rwanda. To understand carbon sequestration potential and other benefits of alnus, a household survey, tree inventory and destructive sampling were co…	Rwanda	Alnus acuminata based agroforestry	indigenous	journal article	field data	alnus trees			a)firewood, b) timber	a)carbon sequestration, b)soil fertility, c)control soil erosion	a)support stakes for climbing beans
86	Manaye, A., Tesfamariam, B., Tesfaye, M., Worku, A., Abriha, H., Gufi, Y. and Mekonnen, Z. 2020. Selecting productive and climate resilient traditional agro-forestry systems in Tigray Region, Northern Ethiopia.	Agroforestry addresses both food security of small-scale farmers and creates synergies amongclimate change adaptation and mitigations. Despitethere is still limitation on which traditional agroforestry system (TAF) is resilient to changing climate, which system better works where, for whom and under which conditions. Thus, the present study is aimed on evaluating the TAF practices on the face of …	Ethiopia	Agro–sivopastoral, Parkland AF, home garden AF, woodlot	indigenous	conference paper	field data				a)food security	a)climate change adaptation and mitigations, b)carbon stocks
